# Supplementary material for: Hand-held device to remove a single-rod subdermal contraceptive implant: Results of early trials in Sweden
Source: Contraception. Author manuscript; Available in PMC 2024 Nov 29. (PMC11605642; doi:10.1016/j.contraception.2020.07.005)
Supplement: Supplementary [file NIHMS2033466-supplement-Supplementary.xml]

<?xml version="1.0" encoding="utf-8" standalone="no"?>
<data>
  <datasets>
    <author>karin.emtell.iwarsson@ki.se</author>
    <type>0</type>
    <dataset>
      <value>4</value>
      <reason>Data will be made available on request</reason>
      <comments />
    </dataset>
  </datasets>
</data>
